# Supplementary material for: Prolonged Sleep Deprivation Induces a Reprogramming of Circadian Rhythmicity with the Hepatic Metabolic Transcriptomic Profile
Source: Biology (Basel). 2024 Jul 17;13(7):532. doi: 10.3390/biology13070532 (PMC11274269; doi:10.3390/biology13070532)
Supplement: Supplementary file 1 [file biology-13-00532-s001.zip]

Archive with 5 entries (5 files):
- Figure S1 and Table S1.pdf
- File S1. Data and statistical analysis related to Figure 1.xlsx
- File S2. Data and statistical analysis related to Figure 2.xlsx
- File S3. Data and statistical analysis related to Figure 3.xlsx
- File S4. Data and statistical analysis related to Figure S1.xlsx
