# Supplementary material for: Prolonged Sleep Deprivation Induces a Reprogramming of Circadian Rhythmicity with the Hepatic Metabolic Transcriptomic Profile
Source: Biology (Basel). 2024 Jul 17;13(7):532. doi: 10.3390/biology13070532 (PMC11274269; doi:10.3390/biology13070532)
Supplement: Supplementary file 1 [file biology-13-00532-s001.zip › File S1. Data and statistical analysis related to Figure 1.xlsx]

## Sheet: figure1
	Procedure	Measurement	Group	Mean	SD	N = mice	Statistical test	Comparison	Values
Panel C	Behavioral test	Activity distance	Control-day1	0.3996	0.03355	3	Unpaired t test	Group	t=9.926, df=4, P=0.000578, two-tailed
			SD-day1	0.6887	0.03767	3
			Control-day2	0.4512	0.09699	3	Unpaired t test	Group	t=3.220, df=4, P=0.032, two-tailed
			SD-day2	0.2703	0.007429	3
			Control-day3	0.3628	0.1083	3	Unpaired t test	Group	t=1.776, df=4, P=0.150, two-tailed
			SD-day3	0.2445	0.03996	3
			Control-day4	0.323	0.08277	3	Unpaired t test	Group	t=0.5311, df=4, P=0.623, two-tailed
			SD-day4	0.2703	0.1506	3
			Control-day5	0.3415	0.1218	3	Unpaired t test	Group	t=0.2792, df=4, P=0.794, two-tailed
			SD-day5	0.318	0.08071	3
			Control-day6	0.3485	0.02797	3	Unpaired t test	Group	t=2.572, df=4, P=0.062, two-tailed
			SD-day6	0.2272	0.07668	3
	Procedure	Measurement	Group	Mean	SD	N = mice	N = day	Statistical test	Comparison	Values
Panel F	Behavioral test	Activity distance	Control-0-4h	7141	2114	3	6	Unpaired t test	Group	t=0.07608, df=34, P=0.9398, two-tailed
			SD-0-4h	7267	6711	3	6
			Control-4-8h	5472	1375	3	6	Unpaired t test	Group	t=1.899, df=34, P=0.066, two-tailed
			SD-4-8h	4492	1704	3	6
			Control-8-12h	5654	1056	3	6	Unpaired t test	Group	t=1.381, df=34, P=0.1762, two-tailed
			SD-8-12h	4888	2104	3	6
			Control-12-16h	20915	4724	3	6	Unpaired t test	Group	t=0.2440, df=34, P=0.8087, two-tailed
			SD-12-16h	20555	4093	3	6
			Control-16-20h	14265	6228	3	6	Unpaired t test	Group	t=1.219, df=34, P=0.2310, two-tailed
			SD-16-20h	16921	6825	3	6
			Control-20-24h	16019	4857	3	6	Unpaired t test	Group	t=1.364, df=34, P=0.1816, two-tailed
			SD-20-24h	13907	4423	3	6
	Procedure	Measurement	Group	Mean	SD	N = mice	N = day	Statistical test	Comparison	Values
Panel I	Behavioral test	Duration of eating	Control-0-4h	280.1	249.2	3	6	Unpaired t test	Group	t=1.950, df=34, P=0.05943, two-tailed
			SD-0-4h	153.6	116.9	3	6
			Control-4-8h	242.5	281.8	3	6	Unpaired t test	Group	t=1.987, df=34, P=0.05500, two-tailed
			SD-4-8h	103.1	95.67	3	6
			Control-8-12h	390.1	252.8	3	6	Unpaired t test	Group	t=4.145, df=34, P=0.00021, two-tailed
			SD-8-12h	136.6	58.79	3	6
			Control-12-16h	1484.29	443.856	3	6	Unpaired t test	Group	t=6.8521320, df=34, P=0.00000007, two-tailed
			SD-12-16h	681.72	223.444	3	6
			Control-16-20h	873.2	338.8	3	6	Unpaired t test	Group	t=4.043, df=34, P=0.00029, two-tailed
			SD-16-20h	515.4	161.7	3	6
			Control-20-24h	753.1	286.2	3	6	Unpaired t test	Group	t=4.779, df=34, P=0.00003, two-tailed
			SD-20-24h	369	185.3	3	6
