# Supplementary material for: Prolonged Sleep Deprivation Induces a Reprogramming of Circadian Rhythmicity with the Hepatic Metabolic Transcriptomic Profile
Source: Biology (Basel). 2024 Jul 17;13(7):532. doi: 10.3390/biology13070532 (PMC11274269; doi:10.3390/biology13070532)
Supplement: Supplementary file 1 [file biology-13-00532-s001.zip › File S2. Data and statistical analysis related to Figure 2.xlsx]

## Sheet: figure2
	Procedure	Measurement	Group	Mean	SD	N = mice	Statistical test	Comparison	Values
Panel A	Blood biochemical test	TP(total protein)	Control	50.425	4.8212	12	Unpaired t test	Group	t=1.4515, df=22, P=0.16075, two-tailed
			SD	52.792	2.9423	12
	Procedure	Measurement	Group	Mean	SD	N = mice	Statistical test	Comparison	Values
Panel B	Blood biochemical test	TP(total protein)	Control-0	53.7	3.53695	3	Unpaired t test	Group	t=0.3936, df=4, P=0.7139, two-tailed
			SD-0	54.6667	2.36291	3
			Control-6	48.9	5.79396	3	Unpaired t test	Group	t=1.0101, df=4, P=0.3693, two-tailed
			SD-6	52.6667	2.84312	3
			Control-12	48.4	6.15061	3	Unpaired t test	Group	t=0.5959, df=4, P=0.5934, two-tailed
			SD-12	50.6667	2.36291	3
			Control-18	50.7	4.25323	3	Unpaired t test	Group	t=0.7309, df=4, P=0.5054, two-tailed
			SD-18	53.1667	4.0104	3
	Procedure	Measurement	Group	Mean	SD	N = mice	Statistical test	Comparison	Values
Panel C	Blood biochemical test	ALB(albumin)	Control	26.9	3.63918	12	Unpaired t test	Group	t=1.0726, df=22, P=0.2951, two-tailed
			SD	28.2083	2.1475	12
	Procedure	Measurement	Group	Mean	SD	N = mice	Statistical test	Comparison	Values
Panel D	Blood biochemical test	ALB(albumin)	Control-0	29.7	2.16333	3	Unpaired t test	Group	t=0.2956, df=4, P=0.7822, two-tailed
			SD-0	29.1667	2.25462	3
			Control-6	25.9	3.91535	3	Unpaired t test	Group	t=1.0479, df=4, P=0.3538, two-tailed
			SD-6	28.6667	2.36291	3
			Control-12	24.4	26.8333	3	Unpaired t test	Group	t=1.0031, df=4, P=0.3726, two-tailed
			SD-12	3.751	1.89297	3
			Control-18	27.6	3.92301	3	Unpaired t test	Group	t=0.2094, df=4, P=0.8444, two-tailed
			SD-18	28.1667	2.5658	3
	Procedure	Measurement	Group	Mean	SD	N = mice	Statistical test	Comparison	Values
Panel E	Blood biochemical test	TC(total cholesterol )	Control	2.68	0.7059	12	Unpaired t test	Group	t=0.9768, df=22, P=0.3393, two-tailed
			SD	2.475	0.1739	12
	Procedure	Measurement	Group	Mean	SD	N = mice	Statistical test	Comparison	Values
Panel F	Blood biochemical test	TC(total cholesterol )	Control-0	3.48	1.041	3	Unpaired t test	Group	t=1.488, df=4, P=0.2110, two-tailed
			SD-0	2.583	0.07638	3
			Control-6	2.54	0.3799	3	Unpaired t test	Group	t=0.1937, df=4, P=0.8559, two-tailed
			SD-6	2.583	0.07638	3
			Control-12	2.27	0.1136	3	Unpaired t test	Group	t=0.6749, df=4, P=0.5367, two-tailed
			SD-12	2.217	0.07638	3
			Control-18	2.43	0.4058	3	Unpaired t test	Group	t=0.3583, df=4, P=0.7382, two-tailed
			SD-18	2.517	0.1041	3
	Procedure	Measurement	Group	Mean	SD	N = mice	Statistical test	Comparison	Values
Panel G	Blood biochemical test	TG(triglyceride)	Control	1.178	0.3935	12	Unpaired t test	Group	t=1.915, df=22, P=0.068623, two-tailed
			SD	0.8208	0.5114	12
	Procedure	Measurement	Group	Mean	SD	N = mice	Statistical test	Comparison	Values
Panel H	Blood biochemical test	TG(triglyceride)	Control-0	1.45	0.2498	3	Unpaired t test	Group	t=2.706, df=4, P=0.053741, two-tailed
			SD-0	0.95	0.2	3
			Control-6	1.22	0.3822	3	Unpaired t test	Group	t=2.388, df=4, P=0.075307, two-tailed
			SD-6	0.55	0.3	3
			Control-12	0.7	0.1539	3	Unpaired t test	Group	t=2.294, df=4, P=0.083474, two-tailed
			SD-12	0.3	0.2598	3
			Control-18	1.34	0.3516	3	Unpaired t test	Group	t=0.6122, df=4, P=0.573479, two-tailed
			SD-18	1.483	0.2021	3
	Procedure	Measurement	Group	Mean	SD	N = mice	Statistical test	Comparison	Values
Panel I	Blood biochemical test	ALT(Alanine aminotransferase)	Control	15.375	8.6865	12	Unpaired t test	Group	t=1.8798, df=22, P=0.07344, two-tailed
			SD	23.917	13.127	12
	Procedure	Measurement	Group	Mean	SD	N = mice	Statistical test	Comparison	Values
Panel J	Blood biochemical test	ALT(Alanine aminotransferase)	Control-0	15	2.078	3	Unpaired t test	Group	t=2.516, df=4, P=0.06562, two-tailed
			SD-0	35.83	14.19	3
			Control-6	14.2	6.657	3	Unpaired t test	Group	t=0.3142, df=4, P=0.7691, two-tailed
			SD-6	16.67	11.86	3
			Control-12	7.5	4.44	3	Unpaired t test	Group	t=1.728, df=4, P=0.1591, two-tailed
			SD-12	21.5	13.31	3
			Control-18	24.8	10.87	3	Unpaired t test	Group	t=0.3515, df=4, P=0.7430, two-tailed
			SD-18	21.67	10.97	3
	Procedure	Measurement	Group	Mean	SD	N = mice	Statistical test	Comparison	Values
Panel K	Blood biochemical test	AST(Aspartate aminotransferase)	Control	120.5	25.79	12	Unpaired t test	Group	t=7.241, df=22, P<0.0000001, two-tailed
			SD	235.8	48.74	12
	Procedure	Measurement	Group	Mean	SD	N = mice	Statistical test	Comparison	Values
Panel L	Blood biochemical test	AST(Aspartate aminotransferase)	Control-0	135	12.7	3	Unpaired t test	Group	t=5.928, df=4, P=0.004059, two-tailed
			SD-0	262.7	35.08	3
			Control-6	109.2	25.48	3	Unpaired t test	Group	t=3.008, df=4, P=0.03964, two-tailed
			SD-6	205.2	49.04	3
			Control-12	106.1	27.77	3	Unpaired t test	Group	t=3.659, df=4, P=0.02161, two-tailed
			SD-12	247.3	60.82	3
			Control-18	131.6	32.77	3	Unpaired t test	Group	t=2.628, df=4, P=0.05828, two-tailed
			SD-18	227.8	54.29	3
	Procedure	Measurement	Group	Mean	SD	N = mice	Statistical test	Comparison	Values
Panel M	Blood biochemical test	Glucose	Control	8.21	1.7413	12	Unpaired t test	Group	t=5.7143, df=22, P<0.00001, two-tailed
			SD	3.7417	2.0749	12
	Procedure	Measurement	Group	Mean	SD	N = mice	Statistical test	Comparison	Values
Panel N	Blood biochemical test	Glucose	Control-0	9.08	2.812	3	Unpaired t test	Group	t=3.883, df=4, P=0.01779, two-tailed
			SD-0	2.383	1.007	3
			Control-6	9.17	1.083	3	Unpaired t test	Group	t=3.050, df=4, P=0.03804, two-tailed
			SD-6	4.7	2.296	3
			Control-12	7.74	1.222	3	Unpaired t test	Group	t=3.554, df=4, P=0.02372, two-tailed
			SD-12	3.583	1.616	3
			Control-18	6.85	0.6928	3	Unpaired t test	Group	t=1.356, df=4, P=0.2467, two-tailed
			SD-18	4.3	3.183	3
	Procedure	Measurement	Group	Mean	SD	N = mice	Statistical test	Comparison	Values
Panel O	Intraperitoneal glucose tolerance test	Glucose	Control-0	11.05	2.895	4	Unpaired t test	Group	t=4.249, df=6, P=0.005389, two-tailed
			SD-0	4.775	0.5852	4
			Control-15	20.75	3.714	4	Unpaired t test	Group	t=2.457, df=6, P=0.049301, two-tailed
			SD-15	16.05	0.9147	4
			Control-30	19.5	5.908	4	Unpaired t test	Group	t=1.491, df=6, P=0.1865, two-tailed
			SD-30	14.95	1.526	4
			Control-60	13.68	3.772	4	Unpaired t test	Group	t=2.495, df=6, P=0.04685, two-tailed
			SD-60	8.925	0.5188	4
			Control-90	11.5	1.449	4	Unpaired t test	Group	t=3.684, df=6, P=0.01028, two-tailed
			SD-90	7.975	1.25	4
			Control-120	9.5	1.824	4	Unpaired t test	Group	t=2.905, df=6, P=0.02717, two-tailed
			SD-120	6.45	1.041	4
	Procedure	Measurement	Group	Mean	SD	N = mice	Statistical test	Comparison	Values
Panel P	Intraperitoneal glucose tolerance test	Glucose	Control	1731	337.2	4	Unpaired t test	Group	t=2.970, df=6, P=0.02497, two-tailed
			SD	1217	78.24	4
