# Supplementary material for: Prolonged Sleep Deprivation Induces a Reprogramming of Circadian Rhythmicity with the Hepatic Metabolic Transcriptomic Profile
Source: Biology (Basel). 2024 Jul 17;13(7):532. doi: 10.3390/biology13070532 (PMC11274269; doi:10.3390/biology13070532)
Supplement: Supplementary file 1 [file biology-13-00532-s001.zip › File S3. Data and statistical analysis related to Figure 3.xlsx]

## Sheet: figure3
	Procedure	Measurement	Group	Mean	SD	N = mice	Statistical test	Comparison	Values
Panel B	Live imaging of small animals	fluorescence intensity	Control-liver-2	1688000	886494	3	Unpaired t test	Group	t=0.4084, df=4, P=0.7039, two-tailed
			SD-liver-2	2189333	1932615	3
			Control-liver-6	1237000	266434	3	Unpaired t test	Group	t=0.3336, df=4, P=0.75544, two-tailed
			SD-liver-6	1303333	218251	3
			Control-liver-10	2880000	1409291	3	Unpaired t test	Group	t=1.506, df=4, P=0.2066, two-tailed
			SD-liver-10	1442667	864316	3
			Control-liver-14	6273333	1062277	3	Unpaired t test	Group	t=0.8428, df=4, P=0.4468, two-tailed
			SD-liver-14	4756667	2930398	3
			Control-liver-18	5790000	521153	3	Unpaired t test	Group	t=0.6860, df=4, P=0.5304, two-tailed
			SD-liver-18	4726667	2633806	3
			Control-liver-22	4483333	1707171	3	Unpaired t test	Group	t=0.06406, df=4, P=0.951993, two-tailed
			SD-liver-22	4663333	4557207	3
			Control-Sub Gla-2	1405333	1108813	3	Unpaired t test	Group	t=0.02621, df=4, P=0.9803, two-tailed
			SD-Sub Glar-2	1382000	1071304	3
			Control-Sub Gla-6	310000	69656	3	Unpaired t test	Group	t=2.514, df=4, P=0.06576, two-tailed
			SD-Sub Glar-6	878000	385035	3
			Control-Sub Gla-10	1886667	587055	3	Unpaired t test	Group	t=2.144, df=4, P=0.09866, two-tailed
			SD-Sub Glar-10	966667	455867	3
			Control-Sub Gla-14	3756667	978230	3	Unpaired t test	Group	t=0.9048, df=4, P=0.4167, two-tailed
			SD-Sub Glar-14	4996667	2162645	3
			Control-Sub Gla-18	4876667	2598083	3	Unpaired t test	Group	t=0.1565, df=4, P=0.8832, two-tailed
			SD-Sub Glar-18	5270000	3492664	3
			Control-Sub Gla-22	3093333	1240658	3	Unpaired t test	Group	t=0.7171, df=4, P=0.5130, two-tailed
			SD-Sub Glar-22	4973333	4368081	3
			Control-Kidney-2	1589333	880512	3	Unpaired t test	Group	t=0.2417, df=4, P=0.8209, two-tailed
			SD-Kidney-2	1403000	1003472	3
			Control-Kidney-6	1028333	379287	3	Unpaired t test	Group	t=0.7069, df=4, P=0.5187, two-tailed
			SD-Kidney-6	1323333	615332	3
			Control-Kidney-10	1886667	482321	3	Unpaired t test	Group	t=0.8259, df=4, P=0.4553, two-tailed
			SD-Kidney-10	1242000	1262944	3
			Control-Kidney-14	2560000	377492	3	Unpaired t test	Group	t=0.9747, df=4, P=0.3849, two-tailed
			SD-Kidney-14	4100000	2710553	3
			Control-Kidney-18	3113333	1055525	3	Unpaired t test	Group	t=0.9019, df=4, P=0.4181, two-tailed
			SD-Kidney-18	2213333	1368734	3
			Control-Kidney-22	2516667	810021	3	Unpaired t test	Group	t=1.056, df=4, P=0.3507, two-tailed
			SD-Kidney-22	1860000	710422	3
	Procedure	Measurement	Group	Mean	SD	N = mice	Statistical test	Comparison	Values
Panel C	Live imaging of small animals	fluorescence intensity	Control-liver-2	1688000	886494	3	Unpaired t test	Group	t=0.4084, df=4, P=0.7039, two-tailed
			SD-liver-2	2189333	1932615	3
			Control-liver-6	1237000	266434	3	Unpaired t test	Group	t=0.3336, df=4, P=0.75544, two-tailed
			SD-liver-6	1303333	218251	3
			Control-liver-10	2880000	1409291	3	Unpaired t test	Group	t=1.506, df=4, P=0.2066, two-tailed
			SD-liver-10	1442667	864316	3
			Control-liver-14	6273333	1062277	3	Unpaired t test	Group	t=0.8428, df=4, P=0.4468, two-tailed
			SD-liver-14	4756667	2930398	3
			Control-liver-18	5790000	521153	3	Unpaired t test	Group	t=0.6860, df=4, P=0.5304, two-tailed
			SD-liver-18	4726667	2633806	3
			Control-liver-22	4483333	1707171	3	Unpaired t test	Group	t=0.06406, df=4, P=0.951993, two-tailed
			SD-liver-22	4663333	4557207	3
			Control-Sub Gla-2	1405333	1108813	3	Unpaired t test	Group	t=0.02621, df=4, P=0.9803, two-tailed
			SD-Sub Glar-2	1382000	1071304	3
			Control-Sub Gla-6	310000	69656	3	Unpaired t test	Group	t=2.514, df=4, P=0.06576, two-tailed
			SD-Sub Glar-6	878000	385035	3
			Control-Sub Gla-10	1886667	587055	3	Unpaired t test	Group	t=2.144, df=4, P=0.09866, two-tailed
			SD-Sub Glar-10	966667	455867	3
			Control-Sub Gla-14	3756667	978230	3	Unpaired t test	Group	t=0.9048, df=4, P=0.4167, two-tailed
			SD-Sub Glar-14	4996667	2162645	3
			Control-Sub Gla-18	4876667	2598083	3	Unpaired t test	Group	t=0.1565, df=4, P=0.8832, two-tailed
			SD-Sub Glar-18	5270000	3492664	3
			Control-Sub Gla-22	3093333	1240658	3	Unpaired t test	Group	t=0.7171, df=4, P=0.5130, two-tailed
			SD-Sub Glar-22	4973333	4368081	3
			Control-Kidney-2	1589333	880512	3	Unpaired t test	Group	t=0.2417, df=4, P=0.8209, two-tailed
			SD-Kidney-2	1403000	1003472	3
			Control-Kidney-6	1028333	379287	3	Unpaired t test	Group	t=0.7069, df=4, P=0.5187, two-tailed
			SD-Kidney-6	1323333	615332	3
			Control-Kidney-10	1886667	482321	3	Unpaired t test	Group	t=0.8259, df=4, P=0.4553, two-tailed
			SD-Kidney-10	1242000	1262944	3
			Control-Kidney-14	2560000	377492	3	Unpaired t test	Group	t=0.9747, df=4, P=0.3849, two-tailed
			SD-Kidney-14	4100000	2710553	3
			Control-Kidney-18	3113333	1055525	3	Unpaired t test	Group	t=0.9019, df=4, P=0.4181, two-tailed
			SD-Kidney-18	2213333	1368734	3
			Control-Kidney-22	2516667	810021	3	Unpaired t test	Group	t=1.056, df=4, P=0.3507, two-tailed
			SD-Kidney-22	1860000	710422	3
