# Supplementary material for: Prolonged Sleep Deprivation Induces a Reprogramming of Circadian Rhythmicity with the Hepatic Metabolic Transcriptomic Profile
Source: Biology (Basel). 2024 Jul 17;13(7):532. doi: 10.3390/biology13070532 (PMC11274269; doi:10.3390/biology13070532)
Supplement: Supplementary file 1 [file biology-13-00532-s001.zip › File S4. Data and statistical analysis related to Figure S1.xlsx]

## Sheet: Supplementary Figure S1
	Procedure	Measurement	Group	Mean	SD	N = mice	Statistical test	Comparison	Values
Panel A	Records of changes in body weight	body weight	Control-day0	23.68	0.8732	4	Unpaired t test	Group	t=1.020, df=6, P=0.3470, two-tailed
			SD-day0	22.8	1.476
			Control-day1	23.65	0.7506	4	Unpaired t test	Group	t=1.107, df=6, P=0.3107, two-tailed
			SD-day1	22.73	1.493
			Control-day2	24.05	0.8347	4	Unpaired t test	Group	t=1.438, df=6, P=0.2003, two-tailed
			SD-day2	23.2	0.8367
			Control-day3	23.85	1.303	4	Unpaired t test	Group	t=1.381, df=6, P=0.2164, two-tailed
			SD-day3	22.63	1.204
			Control-day4	23.83	1.609	4	Unpaired t test	Group	t=1.415, df=6, P=0.2069, two-tailed
			SD-day4	22.5	0.9592
			Control-day5	24.1	0.8679	4	Unpaired t test	Group	t=4.962, df=6, P=0.002547, two-tailed
			SD-day5	20.83	0.9946
			Control-day6	24.33	0.5439	4	Unpaired t test	Group	t=4.846, df=6, P=0.002864, two-tailed
			SD-day6	22.15	0.7141
			Control-day7	24.85	0.4796	4	Unpaired t test	Group	t=2.896, df=6, P=0.02749, two-tailed
			SD-day7	23.35	0.9183
			Control-day8	25.1	0.6	4	Unpaired t test	Group	t=3.622, df=6, P=0.01107, two-tailed
			SD-day8	23.58	0.5909
			Control-day9	24.98	0.7848	4	Unpaired t test	Group	t=1.159, df=6, P=0.2904, two-tailed
			SD-day9	24.18	1.135
			Control-day10	25.13	0.85	4	Unpaired t test	Group	t=0.9516, df=6, P=0.3781, two-tailed
			SD-day10	24.23	1.69
			Control-day11	25.45	0.8103	4	Unpaired t test	Group	t=0.9702, df=6, P=0.3694, two-tailed
			SD-day11	24.6	1.553
	Procedure	Measurement	Group	Mean	SD	N = mice	Statistical test	Comparison	Values
Panel B	Records of changes in food intake	food intake	Control-day1	4.2	0.469	4	Unpaired t test	Group	t=0.1674, df=6, P=0.8725, two-tailed
			SD-day1	4.25	0.3697
			Control-day2	4.4	0.3367	4	Unpaired t test	Group	t=0.6547, df=6, P=0.5370, two-tailed
			SD-day2	4.25	0.3109
			Control-day3	4.1	0.3559	4	Unpaired t test	Group	t=1.032, df=6, P=0.3420, two-tailed
			SD-day3	3.575	0.9535
			Control-day4	3.925	0.7932	4	Unpaired t test	Group	t=1.643, df=6, P=0.1516, two-tailed
			SD-day4	4.65	0.3873
			Control-day5	3.2	0.7165	4	Unpaired t test	Group	t=1.246, df=6, P=0.2593, two-tailed
			SD-day5	3.95	0.9678
			Control-day6	4.675	0.9605	4	Unpaired t test	Group	t=1.156, df=6, P=0.2918, two-tailed
			SD-day6	4.075	0.3948
